# Supplementary material for: Physiological, Biochemical, and Transcriptomic Responses to Iron Deficiency in Two Potato Varieties
Source: Plants (Basel). 2025 Sep 21;14(18):2934. doi: 10.3390/plants14182934 (PMC12473283; doi:10.3390/plants14182934)
Supplement: Supplementary file 1 [file plants-14-02934-s001.zip › Supplementary S1.xlsx]

## Sheet: Sheet1
Supplementary S1 FPKM and log2FoldChange of the 137 DEGs related to metal in the tissues of 05P and CI5 under Fe-deficient conditions. Red and green indicate up-and down-regulated DEGs, respectively.
geneID	FPKM												P_Fe1RvsP_Fe40R		C_Fe1RvsC_Fe40R		P_Fe1SvsP_Fe40S		C_Fe1SvsC_Fe40S		P_Fe1LvsP_Fe40L		C_Fe1LvsC_Fe40L		Gene Description
	P_Fe1R	P_Fe1S	P_Fe1L	C_Fe1R	C_Fe1S	C_Fe1L	P_Fe40R	P_Fe40S	P_Fe40L	C_Fe40R	C_Fe40S	C_Fe40L	log2FoldChange	padj	log2FoldChange	padj	log2FoldChange	padj	log2FoldChange	padj	log2FoldChange	padj	log2FoldChange	padj
PGSC0003DMG400004697	7.23867	5.11586	11.6867	10.6236	12.1434	16.9291	9.23534	11.9818	15.009	10.8927	7.09104	17.9479	-0.34962	0.00454	-	-	-0.90962	7.2229e-08	0.71691	4.0665e-08	-0.28945	0.0042775	-	-	4Fe-4S ferredoxin, iron-sulfur binding [Source:PGSC_GENE;Acc:PGSC0003DMG400004697]
PGSC0003DMG400013022	58.3905	15.6293	77.1431	75.1232	85.357	34.6359	43.6161	64.5377	112.329	47.6322	32.6636	46.6396	0.4125	2.1293e-17	0.60885	4.6695e-35	-1.7373	5.3189e-81	1.3297	6.116e-68	-0.47409	8.4246e-23	-0.25372	2.0719e-05	Calcium-transporting ATPase 2, plasma membrane-type [Source:PGSC_GENE;Acc:PGSC0003DMG400013022]
PGSC0003DMG400021421	0.417729	0.732132	1.78527	0.492678	2.03032	0.8049	0.332372	2.10995	1.96702	0.192085	2.5701	2.06866	-	-	0.49551	0.033217	-1.1967	0.00027629	-	-	-	-	-1.0763	7.5298e-06	Calcium-transporting ATPase 2, plasma membrane-type [Source:PGSC_GENE;Acc:PGSC0003DMG400021421]
PGSC0003DMG400000123	20.0366	6.25831	11.7915	20.0593	13.4884	4.55528	11.6582	14.4419	9.27091	17.7821	5.68731	5.4747	0.7666	3.6368e-24	-	-	-0.89444	4.3561e-15	1.1868	2.2371e-23	0.40617	1.4086e-05	0	-	Calcium-transporting ATPase, endoplasmic reticulum-type [Source:PGSC_GENE;Acc:PGSC0003DMG400000123]
PGSC0003DMG400004532	175.675	47.0859	16.3315	47.797	11.2279	3.80303	375.407	183.744	29.4319	57.312	6.84559	3.97386	-1.0989	6.1213e-169	-0.28312	0.0048864	-1.6487	2.371e-58	0.62864	0.048515	-0.74809	3.4914e-07	-	-	Chloroplast ferredoxin I [Source:PGSC_GENE;Acc:PGSC0003DMG400004532]
PGSC0003DMG400011950	61.3316	100.817	175.628	72.6005	86.9663	190.501	94.0056	57.4551	138.715	83.8135	37.4134	135.218	-0.61755	5.9828e-20	-0.23085	0.035842	1.1196	2.1338e-18	1.1516	1.9109e-17	0.40219	5.8586e-08	0.6653	3.0408e-35	Chloroplast ferredoxin I [Source:PGSC_GENE;Acc:PGSC0003DMG400011950]
PGSC0003DMG400013653	235.801	163.527	150.179	152.799	89.0821	104.811	177.577	176.723	169.573	126.299	155.091	98.025	0.40056	1.5917e-24	0.23349	5.2008e-06	0.19567	0.0037074	-0.85005	3.6391e-30	-	-	0.26917	4.1914e-06	Copper transporter [Source:PGSC_GENE;Acc:PGSC0003DMG400013653]
PGSC0003DMG400020829	29.135	13.3051	45.9369	20.0985	10.2863	125.005	14.3496	26.3174	108.08	7.28922	39.9202	83.9441	0.96769	9.1105e-11	1.1243	1.6565e-12	-0.6689	0.006544	-1.9768	1.7772e-23	-1.1477	4.6834e-39	0.74103	2.1014e-24	Copper transporter 1 [Source:PGSC_GENE;Acc:PGSC0003DMG400020829]
PGSC0003DMG400012559	41.7014	70.2383	55.2466	36.2664	34.9255	31.2525	44.7258	38.7126	54.4433	39.6444	35.9253	54.3753	-	-	-	-	1.1663	8.4317e-35	-	-	-	-	-0.61796	5.8125e-14	Copper-transporting atpase paa1 [Source:PGSC_GENE;Acc:PGSC0003DMG400012559]
PGSC0003DMG400013751	200.892	294.771	974.978	289.44	263.431	919.426	299.81	271.907	929.46	328.636	237.788	844.16	-0.5831	1.3699e-70	-0.21897	4.1214e-10	0.42522	5.7059e-14	-	-	0.13481	0.00012565	0.29696	7.7904e-46	Cytochrome b6-f complex iron-sulfur subunit, chloroplastic [Source:PGSC_GENE;Acc:PGSC0003DMG400013751]
PGSC0003DMG400008117	1051.74	772.601	426.818	1016.4	488.244	412.36	763.33	492.307	368.611	821.217	419.577	423.61	0.45547	1.8076e-151	0.26936	6.9575e-50	0.95847	1.5808e-147	0.16569	3.5855e-07	0.27693	3.8976e-17	0.13481	4.8071e-10	Elongation factor 1-alpha [Source:PGSC_GENE;Acc:PGSC0003DMG400008117]
PGSC0003DMG400004738	114.185	63.9444	405.033	137.473	118.958	470.135	154.155	128.764	381.946	154.488	51.3847	216.206	-0.43867	1.5479e-51	-0.20478	1.0627e-10	-0.69841	1.3273e-27	1.1571	5.537e-128	0.15038	2.4514e-07	1.2938	0	Elongation factor G [Source:PGSC_GENE;Acc:PGSC0003DMG400004738]
PGSC0003DMG400003138	54.3444	53.5937	130.514	73.7324	70.0539	178.061	86.3373	62.1392	133.108	77.8068	30.3808	106.791	-0.67285	1.6531e-89	-0.11421	0.0088754	-	-	1.1514	5.3057e-111	-	-	0.91055	7.7858e-257	Elongation factor Ts [Source:PGSC_GENE;Acc:PGSC0003DMG400003138]
PGSC0003DMG400001687	1.42909	11.607	2.61957	0.739603	6.27879	1.66089	1.15898	2.11314	1.06602	1.02472	4.80774	3.41264	-	-	-	-	2.7097	1.7364e-22	-	-	0.94075	0.0069631	-0.72765	0.026074	Ferredoxin [Source:PGSC_GENE;Acc:PGSC0003DMG400001687]
PGSC0003DMG400010306	5.63997	17.3868	6.16872	5.90912	5.81018	5.63431	8.33836	6.24542	6.8289	5.70375	8.97624	7.69267	-0.51414	0.030844	-	-	1.7625	2.2781e-14	-0.65915	0.021124	-	-	-	-	Ferredoxin [Source:PGSC_GENE;Acc:PGSC0003DMG400010306]
PGSC0003DMG400020639	35.1253	60.0126	23.6058	30.8193	24.017	14.8046	25.6717	27.8229	20.614	22.8469	37.1346	22.4355	0.4352	2.4046e-05	0.36307	0.0027021	1.4132	1.2605e-31	-0.67622	4.9261e-07	-	-	-0.41299	0.0045212	Ferredoxin [Source:PGSC_GENE;Acc:PGSC0003DMG400020639]
PGSC0003DMG400027686	43.6901	70.8626	37.6436	45.3034	33.5502	28.5796	39.1146	31.7047	33.0996	42.4715	50.3363	42.4217	-	-	-	-	1.4664	5.4058e-41	-0.63472	8.5932e-07	0.24554	0.039908	-0.3898	0.00019131	Ferredoxin [Source:PGSC_GENE;Acc:PGSC0003DMG400027686]
PGSC0003DMG400035711	51.7734	130.875	156.32	67.915	39.7818	114.912	77.7977	48.6562	132.44	82.1955	42.3887	128.705	-0.58395	1.1605e-09	-0.29602	0.0037559	1.7308	2.9138e-41	-	-	0.30243	1.577e-05	-	-	Ferredoxin-1 [Source:PGSC_GENE;Acc:PGSC0003DMG400035711]
PGSC0003DMG400017532	20.4006	51.7283	55.9453	29.7184	29.1983	47.7271	33.7229	26.9638	47.5329	28.9878	19.4732	59.3605	-0.71332	1.5754e-10	-	-	1.2463	2.6875e-19	0.52469	0.0022871	0.296	0.0074228	-	-	Ferredoxin-2 [Source:PGSC_GENE;Acc:PGSC0003DMG400017532]
PGSC0003DMG400023391	49.1691	112.881	27.5686	51.6355	39.5313	22.1124	35.6123	33.6228	26.8418	47.0716	76.0349	34.7601	0.45114	7.3928e-07	-	-	2.0514	1.0204e-113	-0.99243	1.5848e-25	-	-	-0.47082	5.9549e-05	Ferredoxin-3, chloroplast [Source:PGSC_GENE;Acc:PGSC0003DMG400023391]
PGSC0003DMG400023985	50.5368	14.0027	10.8467	35.5105	14.0855	3.85355	59.0774	25.8408	20.0254	38.7924	18.1373	5.09266	-0.23109	0.00085477	-	-	-0.57638	0.0015575	-0.41361	0.0022291	-0.7936	4.65e-12	-	-	Ferredoxin-3, chloroplast [Source:PGSC_GENE;Acc:PGSC0003DMG400023985]
PGSC0003DMG400026360	101.219	85.9619	21.8937	131.619	22.5119	19.3402	103.264	26.6412	25.4992	141.142	71.3686	30.59	-	-	-0.13567	0.028657	1.9928	6.6402e-78	-1.7102	5.9899e-65	-	-	-0.47839	4.7015e-05	Ferredoxin-3, chloroplast [Source:PGSC_GENE;Acc:PGSC0003DMG400026360]
PGSC0003DMG402005881	14.9182	34.0051	14.9226	18.054	14.1929	8.84508	17.61	12.5479	13.0271	15.4054	16.5466	16.7275	-	-	-	-	1.7416	3.5103e-34	-	-	-	-	-0.71772	7.3283e-06	Ferredoxin-3, chloroplast [Source:PGSC_GENE;Acc:PGSC0003DMG402005881]
PGSC0003DMG400009698	78.8141	29.7351	117.348	72.3481	59.9399	169.134	85.7083	79.7935	160.071	77.9472	32.4684	87.7493	-0.12761	2.6726e-06	-0.14434	2.7458e-06	-1.1141	3.553e-101	0.83094	1.8337e-79	-0.3811	1.7784e-22	1.1195	0	Ferredoxin-dependent glutamate synthase 1 [Source:PGSC_GENE;Acc:PGSC0003DMG400009698]
PGSC0003DMG402003567	66.3794	116.281	368.301	135.432	95.8874	403.257	119.377	84.0601	375.131	162.012	71.1432	342.555	-0.84997	2.1113e-68	-0.29315	6.542e-14	0.77756	3.4251e-30	0.37736	9.5158e-11	-	-	0.40865	4.4174e-57	Ferredoxin--NADP reductase, leaf-type isozyme, chloroplastic [Source:PGSC_GENE;Acc:PGSC0003DMG402003567]
PGSC0003DMG400011811	252.472	78.9055	28.2106	150.049	52.781	22.1834	160.158	59.2452	37.2875	152.58	83.2148	35.4582	0.64862	9.639e-92	-	-	0.71988	5.8522e-25	-0.70717	4.4996e-25	-0.33141	4.3984e-05	-0.49819	8.957e-11	Ferredoxin--NADP reductase, root-type isozyme, chloroplastic [Source:PGSC_GENE;Acc:PGSC0003DMG400011811]
PGSC0003DMG400028899	0.474972	0.161879	0.0614387	0.823632	0.371318	0.62718	0.331743	0.211367	0.311069	0.639263	1.08472	0.612106	-	-	-	-	-	-	-1.3879	0.0086387	-	-	-	-	Ferric reductase [Source:PGSC_GENE;Acc:PGSC0003DMG400028899]
PGSC0003DMG400000184	9.54797	2.10017	47.7084	4.14	29.2308	32.6435	0.150459	27.2415	65.6756	0.088843	17.5291	35.3241	4.9212	2.9238e-93	2.7192	2.1495e-50	-3.3671	4.8409e-99	0.68278	7.5406e-15	-0.3932	5.0479e-15	-	-	Ferric-chelate reductase [Source:PGSC_GENE;Acc:PGSC0003DMG400000184]
PGSC0003DMG400010125	135.571	12.3433	42.2685	73.4195	17.0903	26.8994	69.5556	26.8571	19.2707	56.3766	8.16691	6.00592	0.95401	7.4551e-169	0.33898	2.413e-14	-0.80922	8.775e-12	1.0047	8.9657e-14	1.185	9.7613e-65	2.3046	2.0315e-140	Ferric-chelate reductase [Source:PGSC_GENE;Acc:PGSC0003DMG400010125]
PGSC0003DMG401009494	63.4241	0.612804	1.12945	11.5883	0.316633	0	16.9444	1.72102	0.563373	8.01726	0.00830928	0	1.8872	2.2552e-274	0.45692	3.7029e-05	-1.1447	0.0072202	2.5077	0.00085456	0.80645	0.014108	-	-	Ferric-chelate reductase [Source:PGSC_GENE;Acc:PGSC0003DMG401009494]
PGSC0003DMG401018223	2.68924	1.30425	45.0222	1.61116	37.5494	130.343	3.01695	16.3706	42.8351	1.66073	10.9879	58.6808	-	-	-	-	-3.3147	4.7955e-74	1.713	6.5231e-85	0.13673	0.025975	1.3224	0	Ferric-chelate reductase [Source:PGSC_GENE;Acc:PGSC0003DMG401018223]
PGSC0003DMG400008787	150.124	506.786	224.342	160.581	369.036	271.405	271.352	332.203	255.144	178.044	422.212	262.111	-0.85827	1.3226e-136	-0.18445	3.3369e-05	0.91806	4.0823e-77	-0.24694	2.1086e-10	-0.11881	0.026592	0.2236	1.3348e-13	Ferritin [Source:PGSC_GENE;Acc:PGSC0003DMG400008787]
PGSC0003DMG400027119	28.8985	43.4346	9.39769	26.7508	79.9024	16.4983	59.6307	79.8872	14.3962	36.8962	113.633	17.3815	-1.0386	2.7121e-43	-0.47163	1.3396e-06	-0.57151	2.1324e-07	-0.5585	7.1149e-12	-0.51586	0.0034358	-	-	Ferritin [Source:PGSC_GENE;Acc:PGSC0003DMG400027119]
PGSC0003DMG400029195	9.46668	62.4513	4.50045	14.1273	60.0636	8.31499	57.0806	49.9674	6.93644	10.3509	66.5199	10.1747	-2.5477	2.7078e-162	0.36249	0.01478	0.62911	9.5235e-12	-0.19857	0.027984	-0.51176	0.018833	-	-	Ferritin [Source:PGSC_GENE;Acc:PGSC0003DMG400029195]
PGSC0003DMG400002201	38.1983	14.7635	10.2433	28.368	17.6475	9.73884	27.554	20.2599	17.6417	23.3687	24.8125	13.0712	0.46138	1.4745e-11	0.23141	0.012594	-	-	-0.54227	3.3857e-06	-0.69656	2.9371e-09	-	-	Ferrochelatase [Source:PGSC_GENE;Acc:PGSC0003DMG400002201]
PGSC0003DMG400002762	41.8976	17.9753	81.5601	64.5309	108.046	151.204	54.3672	55.5092	78.0192	80.3615	46.8999	124.666	-0.37966	9.5263e-10	-0.34849	3.8414e-12	-1.3161	3.6161e-44	1.1477	4.3275e-58	0.12923	0.027718	0.45144	2.1751e-37	Ferroportin protein family [Source:PGSC_GENE;Acc:PGSC0003DMG400002762]
PGSC0003DMG400004101	467.822	159.926	200.732	472.659	421.636	279.498	301.164	362.5	303.01	391.381	397.303	333.152	0.62834	1.3649e-272	0.23399	3.0373e-34	-0.87264	1.3793e-57	-	-	-0.52741	4.1623e-78	-0.079397	0.00019858	H(+)-transporting ATPase [Source:PGSC_GENE;Acc:PGSC0003DMG400004101]
PGSC0003DMG400009436	82.3738	19.1475	25.1159	40.3368	27.481	20.1342	55.7963	45.878	30.2395	36.0425	29.7637	21.5059	0.55389	8.5228e-54	0.12286	0.033755	-0.95346	5.2502e-34	-	-	-0.20089	0.001172	-	-	Heavy metal ATPase [Source:PGSC_GENE;Acc:PGSC0003DMG400009436]
PGSC0003DMG400024953	15.7943	9.42441	18.6448	15.2832	21.3633	25.3801	16.5912	20.7833	19.731	15.6991	14.9392	20.5574	-	-	-	-	-0.82553	1.4736e-10	0.4618	2.6398e-07	-	-	0.4752	2.6998e-14	Heavy metal cation transport atpase [Source:PGSC_GENE;Acc:PGSC0003DMG400024953]
PGSC0003DMG400003662	28.0085	15.976	10.9314	25.8037	13.2607	5.01563	19.445	17.8145	9.33191	19.6242	11.8428	8.84426	0.50983	1.4314e-07	0.33437	0.0019244	-	-	-	-	-	-	-0.61428	0.00059252	Iron ion binding / oxidoreductase/ oxidoreductase, acting on paired donors, with incorporation or reduction of molecular oxygen, 2-oxoglutarate as one donor, and incorporation of one atom each of oxygen into both donors [Source:PGSC_GENE;Acc:PGSC0003DMG400003662]
PGSC0003DMG400021155	0.19198	0.535464	0	0.274783	0.0366181	0	0.0161351	0.159561	0	0.118088	0.785062	0	-	-	-	-	-	-	-2.5023	0.00074156	-	-	-	-	Iron transporter protein IRT1 [Source:PGSC_GENE;Acc:PGSC0003DMG400021155]
PGSC0003DMG400010369	9.09454	0.369396	0.377348	5.68822	0.187954	0.0206112	0.53455	0.0722999	0.18124	1.15799	0.184583	0.172924	3.2286	4.7907e-33	1.1977	1.4273e-09	-	-	-	-	-	-	-	-	Iron-regulated transporter 1 [Source:PGSC_GENE;Acc:PGSC0003DMG400010369]
PGSC0003DMG400010373	3.20683	0	0	1.94758	0	0	0.0905541	0	0	0.284506	0	0	1.8322	5.0022e-07	0.40886	0.023452	-	-	-	-	-	-	-	-	Iron-regulated transporter 1 [Source:PGSC_GENE;Acc:PGSC0003DMG400010373]
PGSC0003DMG400010343	11.3643	0.0294235	0.11147	7.17903	0.0890503	0.0205868	0.155121	0.14315	0	1.85565	0.0277342	0.0215899	4.2619	9.2192e-50	1.2118	1.5552e-10	-	-	-	-	-	-	-	-	Iron-regulated transporter 2 [Source:PGSC_GENE;Acc:PGSC0003DMG400010343]
PGSC0003DMG400023972	14.3032	10.9958	15.745	14.7875	12.0609	13.6276	18.321	13.1044	19.0131	19.3757	24.7704	18.7242	-0.34564	0.048008	-0.35725	0.046088	-	-	-1.0755	2.5743e-08	-	-	-	-	Iron-sulfer cluster scaffold protein ISA1 [Source:PGSC_GENE;Acc:PGSC0003DMG400023972]
PGSC0003DMG400018149	141.822	188.209	162.81	135.63	114.46	138.811	162.188	145.742	153.785	137.983	233.365	155.024	-0.19982	3.8945e-06	-	-	0.67591	6.2594e-30	-1.0787	1.9617e-86	0.14693	0.013811	-	-	Iron-sulfer cluster scaffold protein ISU1 [Source:PGSC_GENE;Acc:PGSC0003DMG400018149]
PGSC0003DMG400030721	0	1.20788	0.119573	0	0.179189	0.0558973	0.17644	0.237982	0.144838	0	0.285198	0.281414	-	-	-	-	1.9444	0.043965	-	-	-	-	-	-	Iron-sulfer cluster scaffold protein ISU1 [Source:PGSC_GENE;Acc:PGSC0003DMG400030721]
PGSC0003DMG400030100	34.8082	57.2526	77.9279	49.0999	43.3688	93.4646	44.5173	38.3145	82.1942	56.6825	62.9843	91.5034	-0.35636	4.2981e-05	-0.2359	0.005219	0.88701	3.7093e-17	-0.58754	4.8905e-09	-	-	0.20331	0.00067278	Iron-sulfur assembly protein IscA, chloroplast [Source:PGSC_GENE;Acc:PGSC0003DMG400030100]
PGSC0003DMG400023988	2.18067	11.1118	4.07299	2.25172	3.52714	4.79568	3.84506	2.66733	2.14639	1.97316	2.31145	4.82776	-	-	-	-	1.991	0.0096746	-	-	-	-	-	-	Iron-sulfur cluster assembly protein [Source:PGSC_GENE;Acc:PGSC0003DMG400023988]
PGSC0003DMG402002701	5.51132	12.1802	6.35381	5.4432	5.1147	4.71296	5.77464	5.35961	5.31567	5.35694	9.48243	10.8455	-	-	-	-	1.4649	8.7852e-07	-0.90724	0.0017912	-	-	-0.95788	3.9547e-06	Iron-sulfur cluster assembly protein [Source:PGSC_GENE;Acc:PGSC0003DMG402002701]
PGSC0003DMG400025740	39.1458	36.385	35.6971	36.6502	36.3529	40.2463	43.075	45.0252	41.8686	37.1352	40.717	37.332	-0.1442	0.033827	-	-	-	-	-0.21515	0.014411	-0.16291	0.047792	0.28076	9.5212e-06	Magnesium transporter [Source:PGSC_GENE;Acc:PGSC0003DMG400025740]
PGSC0003DMG400028316	3.52091	1.17663	3.89669	3.32715	4.44071	4.80805	3.53116	4.04942	4.81385	3.41488	1.69111	3.14971	-	-	-	-	-1.428	0.00012482	1.3006	5.5724e-07	-	-	0.74574	3.5802e-05	Magnesium transporter [Source:PGSC_GENE;Acc:PGSC0003DMG400028316]
PGSC0003DMG402015074	16.1139	25.0598	17.6205	17.9116	19.6667	12.1267	27.9396	23.0487	17.4399	18.2954	12.9697	15.8195	-0.78633	7.3302e-16	-	-	0.42924	0.00098658	0.54302	0.0012227	-	-	-	-	Magnesium transporter [Source:PGSC_GENE;Acc:PGSC0003DMG402015074]
PGSC0003DMG401000463	29.5314	32.8628	52.6161	35.3695	54.4648	77.7133	42.4297	48.066	55.3023	42.2201	37.6406	58.7956	-0.52565	3.535e-18	-0.28541	1.5839e-05	-0.23806	0.0080416	0.4792	7.5923e-11	-	-	0.5743	3.7168e-29	Magnesium transporter MRS2-11, chloroplastic [Source:PGSC_GENE;Acc:PGSC0003DMG401000463]
PGSC0003DMG400006857	32.7163	9.64384	16.2637	29.7057	25.0973	16.7859	29.6367	23.2066	16.5812	29.2232	17.6129	15.5529	-	-	-	-	-0.95628	1.9079e-15	0.45648	1.1474e-06	-	-	0.28112	0.0014199	Metal ion transporter [Source:PGSC_GENE;Acc:PGSC0003DMG400006857]
PGSC0003DMG400004287	4.57346	0.355718	0.804137	2.67052	0.0910188	0.425377	0.137709	0.273511	0.580481	0.63842	0.999546	0.918619	3.4552	1.7897e-30	0.94391	4.538e-06	-	-	-2.4776	0.00023792	-	-	-	-	Metal tolerance protein [Source:PGSC_GENE;Acc:PGSC0003DMG400004287]
PGSC0003DMG400009656	9.06044	0.094022	0	4.02737	0.0361122	0.0332256	0.311455	0	0	0.0878094	0	0	1.2586	0.00045055	1.8178	1.8775e-21	-	-	-	-	-	-	-	-	Metal tolerance protein [Source:PGSC_GENE;Acc:PGSC0003DMG400009656]
PGSC0003DMG400026506	12.0093	13.6313	10.3401	13.1047	13.4858	10.742	10.8708	9.75056	9.47677	12.4305	13.7148	11.785	-	-	-	-	0.7899	1.91e-07	-	-	-	-	-	-	Metal tolerance protein [Source:PGSC_GENE;Acc:PGSC0003DMG400026506]
PGSC0003DMG400030333	6.46729	4.2632	5.04356	5.61785	4.67247	3.47569	5.45952	5.53316	6.15971	5.62231	6.62764	3.77956	-	-	-	-	-	-	-0.54352	0.026647	-	-	-	-	Metal tolerance protein [Source:PGSC_GENE;Acc:PGSC0003DMG400030333]
PGSC0003DMG400030740	4.76449	0.549503	0.453273	1.94561	0.863668	0.293925	0.340193	0.436119	0.34554	0.354597	0.295564	0.313819	2.8883	3.8713e-24	0.84826	2.9024e-05	-	-	-	-	-	-	-	-	Metal tolerance protein [Source:PGSC_GENE;Acc:PGSC0003DMG400030740]
PGSC0003DMG400032189	25.9683	10.4785	13.396	27.8939	17.6557	13.4882	21.2607	16.9327	15.1891	25.2224	10.6883	12.4641	0.27828	0.0049447	-	-	-0.38044	0.020794	0.66496	3.8884e-05	-	-	-	-	Metal tolerance protein [Source:PGSC_GENE;Acc:PGSC0003DMG400032189]
PGSC0003DMG402011364	26.7691	18.556	18.745	18.3557	18.6445	18.7241	24.2222	23.4783	18.4485	20.7841	22.5077	21.1494	-	-	-	-	-	-	-0.32053	0.033412	-	-	-	-	Metal tolerance protein [Source:PGSC_GENE;Acc:PGSC0003DMG402011364]
PGSC0003DMG400014975	5.51113	1.97032	4.61194	4.34402	4.30572	4.99086	5.01711	5.83286	5.47501	4.19967	2.69677	2.92166	-	-	-	-	-1.201	0.0059676	-	-	-	-	0.82469	0.0041174	Metal tolerance protein C2 [Source:PGSC_GENE;Acc:PGSC0003DMG400014975]
PGSC0003DMG400011747	0	0.562614	1.81987	0	2.54472	1.18132	0.0539934	3.56805	3.08977	0	1.41963	1.31577	-	-	-	-	-2.2496	5.3633e-07	-	-	-0.59636	0.030856	-	-	Metal transporter [Source:PGSC_GENE;Acc:PGSC0003DMG400011747]
PGSC0003DMG400013108	0.461004	2.53985	21.462	0.545134	17.4423	23.8766	0.661742	17.1764	42.5466	0.293989	12.4126	27.5906	-	-	-	-	-2.4119	3.739e-21	0.43339	0.014428	-0.90281	8.3658e-22	-	-	Metal transporter [Source:PGSC_GENE;Acc:PGSC0003DMG400013108]
PGSC0003DMG400013109	2.39937	0	0.0368734	1.38329	0	0.0342223	0.927962	0.0399116	0.0938684	1.85597	0.107453	0	1.0024	0.0030272	-	-	-	-	-	-	-	-	-	-	Metal transporter [Source:PGSC_GENE;Acc:PGSC0003DMG400013109]
PGSC0003DMG400024976	27.284	21.2641	79.4105	20.3277	25.3821	23.3353	19.6366	29.0494	85.8764	12.8798	26.5326	39.0175	0.46484	3.8926e-13	0.59644	2.8433e-15	-	-	-	-	-	-	-0.56488	3.3831e-24	Metal transporter [Source:PGSC_GENE;Acc:PGSC0003DMG400024976]
PGSC0003DMG400015318	0.303861	5.56379	278.16	0.280494	3.47985	259.579	0.251673	15.3398	393.233	0.898757	51.0437	638.267	-	-	-	-	-1.0935	0.0086704	-3.8368	5.7497e-66	-0.43114	8.3504e-19	-1.1209	5.5243e-132	Metallothionein [Source:PGSC_GENE;Acc:PGSC0003DMG400015318]
PGSC0003DMG402008909	75.2575	231.489	79.1058	70.7599	68.7311	69.7131	106.354	54.4716	82.2567	79.9651	468.668	162.728	-0.46945	0.023028	-	-	2.3889	1.1518e-97	-2.8163	8.2522e-279	-	-	-1.04	6.3866e-44	Metallothionein [Source:PGSC_GENE;Acc:PGSC0003DMG402008909]
PGSC0003DMG400030321	2476.89	2655.35	1150.28	2074.5	2903.47	1150.79	2737.3	2349.36	1681.19	2207.76	6590.9	1796.67	-0.15015	0.010346	-	-	0.48487	2.1996e-15	-1.2346	7.2041e-207	-0.47939	3.8979e-30	-0.46671	7.5772e-16	Metallothionein type 2 [Source:PGSC_GENE;Acc:PGSC0003DMG400030321]
PGSC0003DMG401008909	11.89	4.59044	7.33447	14.1537	16.178	15.0209	19.9559	14.3622	13.7027	13.8194	13.9654	16.3787	-0.68536	0.0015949	-	-	-1.2624	0.01761	-	-	-0.70765	0.0097867	-	-	Metallothionein type 2 B [Source:PGSC_GENE;Acc:PGSC0003DMG401008909]
PGSC0003DMG400028681	42.0937	131.441	27.0323	44.1236	31.7844	21.2218	32.483	26.1301	23.2233	38.8521	97.1943	34.3643	0.36022	0.00017441	-	-	2.6327	5.7753e-128	-1.6572	4.0667e-54	-	-	-0.51048	4.2413e-05	NADH-ubiquinone oxidoreductase [Source:PGSC_GENE;Acc:PGSC0003DMG400028681]
PGSC0003DMG400002800	139.717	39.8776	17.6346	46.5991	23.501	101.495	86.0712	17.527	27.0618	39.1609	55.6972	65.3372	0.68955	4.8113e-65	0.20619	0.011646	1.4877	9.8076e-33	-1.2909	4.7344e-37	-0.54055	6.9629e-08	0.80628	2.6533e-60	Nicotianamine synthase [Source:PGSC_GENE;Acc:PGSC0003DMG400002800]
PGSC0003DMG400021539	29.4459	25.0156	19.357	24.1403	29.1328	21.7073	29.0099	38.1004	26.4524	23.8333	41.1116	31.3842	-	-	-	-	-0.29993	0.0053494	-0.54627	5.8549e-09	-0.37701	9.1422e-05	-0.35452	3.6161e-05	NRAMP2 [Source:PGSC_GENE;Acc:PGSC0003DMG400021539]
PGSC0003DMG400021539	29.4459	25.0156	19.357	24.1403	29.1328	21.7073	29.0099	38.1004	26.4524	23.8333	41.1116	31.3842	-	-	-	-	-0.29993	0.0053494	-0.54627	5.8549e-09	-0.37701	9.1422e-05	-0.35452	3.6161e-05	NRAMP2 [Source:PGSC_GENE;Acc:PGSC0003DMG400021539]
PGSC0003DMG400004291	79.8852	11.7326	119.684	169.196	139.748	266.032	77.5906	144.82	81.4611	193.353	159.247	132.858	-	-	-0.22867	2.4178e-11	-3.3083	0	-0.24107	3.047e-08	0.6186	2.7724e-52	1.1735	0	Oligopeptide transporter [Source:PGSC_GENE;Acc:PGSC0003DMG400004291]
PGSC0003DMG400014054	0.73395	2.11593	25.4167	0.579564	23.4809	18.1075	0.437077	24.387	29.6636	0.993263	3.86998	12.7448	-	-	-	-	-3.1904	3.6331e-59	2.5099	5.142e-41	-	-	0.66404	2.5938e-07	Oligopeptide transporter [Source:PGSC_GENE;Acc:PGSC0003DMG400014054]
PGSC0003DMG400017741	2.92962	0.356984	0.482058	3.10445	0.455538	0.230965	1.57378	0.307759	0.269494	1.60897	0.435911	0.580619	0.80671	0.00024738	0.67447	0.00031656	-	-	-	-	-	-	-	-	Oligopeptide transporter [Source:PGSC_GENE;Acc:PGSC0003DMG400017741]
PGSC0003DMG400020782	10.8507	1.10308	0.352969	5.46921	0.291549	0.241449	17.9643	0.710069	0.137213	7.13971	0.594375	0.214172	-0.70178	4.2956e-06	-	-	-	-	-	-	-	-	-	-	Oligopeptide transporter [Source:PGSC_GENE;Acc:PGSC0003DMG400020782]
PGSC0003DMG400024081	11.4175	11.0539	8.78404	7.97624	12.8715	7.32033	11.2786	24.808	13.0678	7.80653	22.7208	10.5981	-	-	-	-	-0.85927	1.7316e-11	-0.86649	2.9874e-15	-0.49126	4.7391e-05	-0.35013	0.011147	Oligopeptide transporter [Source:PGSC_GENE;Acc:PGSC0003DMG400024081]
PGSC0003DMG400029242	3.34385	1.53875	12.8127	3.58529	21.3402	20.1376	4.07008	7.91688	11.7297	2.94337	5.93899	14.5765	-	-	-	-	-2.0233	5.7891e-15	1.7755	3.8019e-32	-	-	0.63258	5.1371e-13	Oligopeptide transporter [Source:PGSC_GENE;Acc:PGSC0003DMG400029242]
PGSC0003DMG401031322	131.008	56.4437	62.2966	115.752	83.7619	76.0801	130.226	85.0139	61.6668	118.728	67.6602	58.9405	-	-	-	-	-0.28398	0.0006908	0.25459	2.64e-05	-	-	0.54044	3.7886e-30	Oligopeptide transporter [Source:PGSC_GENE;Acc:PGSC0003DMG401031322]
PGSC0003DMG402027501	184.323	68.1291	86.1052	118.414	202.889	67.2302	276.13	272.309	70.6663	144.566	96.8458	39.4705	-0.58897	5.9869e-113	-0.3226	1.1582e-18	-1.6912	6.1237e-212	1.0134	3.55e-75	0.34909	7.5965e-14	0.93832	7.8768e-72	Oligopeptide transporter [Source:PGSC_GENE;Acc:PGSC0003DMG402027501]
PGSC0003DMG400003643	5.61789	2.78774	2.07572	10.0908	16.6499	11.0066	7.27831	11.0598	3.41317	10.9741	11.7807	7.09159	-0.37331	0.0004876	-	-	-1.6756	1.73e-26	0.44536	4.1774e-07	-0.61625	0.00014167	0.7972	1.3456e-18	Oligopeptide transporter OPT family [Source:PGSC_GENE;Acc:PGSC0003DMG400003643]
PGSC0003DMG400006385	6.10548	2.71641	4.9036	5.99027	2.65579	1.83717	4.16793	6.78281	6.69676	4.68872	6.66676	3.49994	0.52049	0.00093144	-	-	-1.0065	7.8732e-07	-1.3451	9.4486e-10	-0.36626	0.019009	-0.70749	0.00076058	Oligopeptide transporter OPT family [Source:PGSC_GENE;Acc:PGSC0003DMG400006385]
PGSC0003DMG400013297	70.7918	43.2701	291.54	46.1614	92.7338	110.607	25.204	71.662	272.02	37.0618	70.6629	139.546	1.4768	1.9824e-224	0.27303	3.8973e-06	-0.42068	1.305e-09	0.33961	4.0563e-09	0.16543	6.8482e-08	-0.16149	7.9623e-07	Oligopeptide transporter OPT family [Source:PGSC_GENE;Acc:PGSC0003DMG400013297]
PGSC0003DMG400013688	48.3115	157.548	36.2982	48.1616	42.8632	28.6406	38.5749	33.5832	34.5781	47.6087	118.986	51.4526	0.31291	0.00049576	-	-	2.5354	1.08e-197	-1.5221	1.636e-71	-	-	-0.66465	4.5051e-15	Oligopeptide transporter OPT family [Source:PGSC_GENE;Acc:PGSC0003DMG400013688]
PGSC0003DMG401012244	5.12794	1.33335	8.83485	1.58311	4.05945	1.7814	1.90573	5.56215	9.80348	1.6178	2.09396	1.70967	1.3258	4.6468e-14	-	-	-1.7156	8.9164e-11	0.86094	0.0042922	-	-	-	-	Oligopeptide transporter OPT family [Source:PGSC_GENE;Acc:PGSC0003DMG401012244]
PGSC0003DMG401022530	10.1507	3.1387	7.25597	8.59581	9.40956	4.75191	8.398	9.3902	12.1216	8.22902	3.90819	4.2436	0.26171	0.031949	-	-	-1.2597	4.0099e-08	1.2001	4.2287e-13	-0.6561	8.0898e-09	-	-	Oligopeptide transporter OPT family [Source:PGSC_GENE;Acc:PGSC0003DMG401022530]
PGSC0003DMG400025328	96.2455	32.5772	35.1799	87.7139	71.9004	49.1064	94.0761	59.0246	46.0332	83.019	63.8614	45.226	-	-	-	-	-0.54848	8.6569e-13	0.11835	0.029037	-0.31989	4.4455e-08	0.2918	1.8514e-11	Plasma membrane ATPase 1 [Source:PGSC_GENE;Acc:PGSC0003DMG400025328]
PGSC0003DMG400033034	311.507	167.198	248.48	364.649	286.125	319.325	318.679	256.939	255.478	339.137	189.387	227.718	-	-	0.066806	0.042408	-0.30942	1.1507e-07	0.54219	6.2615e-37	-	-	0.66102	8.0894e-165	Plasma membrane H+-ATPase [Source:PGSC_GENE;Acc:PGSC0003DMG400033034]
PGSC0003DMG400025976	9.94922	9.47795	66.6249	46.6242	52.6253	155.147	11.2815	31.2473	61.1728	56.8262	28.0471	130.6	-	-	-0.3145	1.7651e-06	-1.41	4.1461e-24	0.85147	2.6862e-24	0.18753	0.0031507	0.42123	5.5291e-28	Putative bHLH transcription factor [Source:PGSC_GENE;Acc:PGSC0003DMG400025976]
PGSC0003DMG400009247	46.9109	0.184253	0	12.5138	0.0122821	0	0.588425	0	0	1.71752	0.0401363	0.0120506	5.7883	2.08e-238	2.2163	2.2835e-48	2.514	0.020626	-	-	-	-	-	-	Root-specific metal transporter [Source:PGSC_GENE;Acc:PGSC0003DMG400009247]
PGSC0003DMG400006339	48.2752	68.5576	29.7433	53.0655	47.8612	30.0674	50.6376	41.4399	30.233	48.9186	151.951	57.5137	-	-	-	-	1.0331	1.5724e-48	-1.7178	9.7013e-269	-	-	-0.75808	1.6926e-37	Sodium/potassium/calcium exchanger [Source:PGSC_GENE;Acc:PGSC0003DMG400006339]
PGSC0003DMG400027543	97.4692	381.123	108.457	65.0558	103.098	73.9205	82.8518	93.9781	113.764	55.2754	484.494	177.172	0.22511	0.0059061	-	-	2.323	7.2508e-218	-2.2807	2.1902e-268	-	-	-1.0807	2.2191e-72	Sodium/potassium/calcium exchanger [Source:PGSC_GENE;Acc:PGSC0003DMG400027543]
PGSC0003DMG402008964	8.53768	3.49618	4.83943	7.52272	13.6444	6.59506	7.5784	7.62846	2.75452	6.19123	4.03802	7.30604	-	-	-	-	-0.80513	0.0034971	1.6679	5.2685e-16	0.77733	0.00095126	-	-	Solute carrier family 35, member F1 [Source:PGSC_GENE;Acc:PGSC0003DMG402008964]
PGSC0003DMG400008153	6.99098	4.84294	4.63211	8.69423	2.65601	4.51277	5.62756	3.16346	6.84915	6.57099	8.97039	8.46041	-	-	0.3228	0.037949	0.89839	0.0019061	-1.7684	8.5331e-16	-0.47181	0.0043561	-0.70743	2.9257e-06	Transcription factor bHLH130 [Source:PGSC_GENE;Acc:PGSC0003DMG400008153]
PGSC0003DMG400009058	18.7693	2.82345	2.43627	14.3029	0.27719	1.26491	4.81017	0.797115	1.67794	4.13265	1.56432	0.943219	1.8259	7.5017e-26	1.3604	1.7539e-17	1.9764	0.0003197	-1.9317	0.0031756	-	-	-	-	Transcription factor bHLH151 [Source:PGSC_GENE;Acc:PGSC0003DMG400009058]
PGSC0003DMG400001918	1.91709	3.33939	1.39755	3.17731	2.78711	0.621318	2.3277	2.07325	0.511976	3.5828	2.37077	1.66702	-	-	-	-	0.98247	0.0011238	-	-	1.1379	0.00028654	-1.0589	0.00047471	Transcription factor bHLH49 [Source:PGSC_GENE;Acc:PGSC0003DMG400001918]
PGSC0003DMG400019659	7.71032	5.37828	7.11993	8.45795	8.47424	5.84244	7.69275	6.72887	5.09339	7.29589	5.53675	7.54048	-	-	-	-	-	-	0.54942	0.0042321	0.51973	0.0021272	-	-	Transcription factor bHLH49 [Source:PGSC_GENE;Acc:PGSC0003DMG400019659]
PGSC0003DMG400015659	12.1401	45.7476	18.9516	12.7194	52.2624	9.74441	19.4827	62.8939	13.2239	14.0296	83.4567	16.1643	-0.65822	1.4604e-05	-	-	-	-	-0.72162	2.4569e-09	0.55314	0.00078807	-0.53168	0.0027743	Transcription factor bHLH51 [Source:PGSC_GENE;Acc:PGSC0003DMG400015659]
PGSC0003DMG400027725	13.1602	25.4334	12.7224	6.45374	30.7572	2.06503	31.1934	50.1616	4.96673	8.23626	8.75697	2.03182	-1.2115	1.5655e-22	-	-	-0.6609	0.0016096	1.7336	1.915e-23	1.2726	2.3234e-09	-	-	Transcription factor bHLH51 [Source:PGSC_GENE;Acc:PGSC0003DMG400027725]
PGSC0003DMG400004580	16.4055	1.22649	1.3846	13.2452	2.92059	0.833236	11.5475	3.12314	1.0156	9.83956	2.35716	1.58185	0.48782	1.8195e-05	0.3439	0.02492	-0.99763	0.018241	-	-	-	-	-	-	Transcription factor bHLH62 [Source:PGSC_GENE;Acc:PGSC0003DMG400004580]
PGSC0003DMG400015482	26.4653	95.623	56.3046	17.9031	153.878	42.6468	50.4205	179.307	42.9268	24.6927	70.9978	42.1326	-0.92831	2.7617e-45	-0.4729	5.4256e-07	-0.59929	1.0532e-23	1.0618	1.4551e-69	0.45328	4.8947e-12	0.18991	0.017788	Transcription factor bHLH63 [Source:PGSC_GENE;Acc:PGSC0003DMG400015482]
PGSC0003DMG400022578	10.6944	22.4022	47.9091	11.6093	38.4487	22.6267	23.1721	57.5496	40.7395	17.6683	15.3934	18.9031	-1.1031	2.2622e-33	-0.59709	7.991e-09	-1.0515	6.4141e-29	1.2613	2.8589e-28	0.29703	3.0217e-06	0.42717	3.1087e-06	Transcription factor bHLH63 [Source:PGSC_GENE;Acc:PGSC0003DMG400022578]
PGSC0003DMG400018535	82.4402	13.7411	37.5949	49.1832	37.0725	47.5022	55.529	49.2799	48.1631	30.5048	24.8489	37.4959	0.56158	1.4e-54	0.63533	2.1291e-27	-1.5307	2.4776e-78	0.52398	8.7931e-10	-0.28954	7.2297e-08	0.51325	1.8431e-25	Yellow stripe [Source:PGSC_GENE;Acc:PGSC0003DMG400018535]
PGSC0003DMG400004381	3.64006	1.82872	3.07716	4.27585	4.77501	3.99857	4.69753	4.24951	3.19377	3.75286	2.84493	2.99019	-0.35959	0.017195	-	-	-0.90067	0.00013861	0.68479	0.000383	-	-	0.57098	0.00060292	Zinc ion binding protein [Source:PGSC_GENE;Acc:PGSC0003DMG400004381]
PGSC0003DMG400005617	15.4303	6.9236	7.74888	15.3917	14.3676	11.7991	19.4933	14.6067	10.422	16.2287	8.38679	8.25214	-0.33895	4.2416e-05	-	-	-0.76284	9.7928e-08	0.71777	1.6134e-08	-0.34963	0.013066	0.67205	1.1917e-07	Zinc ion binding protein [Source:PGSC_GENE;Acc:PGSC0003DMG400005617]
PGSC0003DMG400007885	7.34182	0.873774	0	9.38228	0.0279548	0	6.44177	0.383429	0	6.12912	0.495937	0	-	-	0.42974	0.041562	-	-	-	-	-	-	-	-	Zinc ion binding protein [Source:PGSC_GENE;Acc:PGSC0003DMG400007885]
PGSC0003DMG400011758	2.90487	1.68496	11.2314	4.55986	4.59664	33.8721	2.13004	2.03464	11.3531	5.27162	5.29724	25.9443	-	-	-	-	-	-	-	-	-	-	0.54106	0.00017843	Zinc ion binding protein [Source:PGSC_GENE;Acc:PGSC0003DMG400011758]
PGSC0003DMG400018122	152.464	69.7482	101.33	138.234	129.193	133.524	154.906	153.313	133.369	151.357	150.362	121.047	-	-	-0.16763	1.3125e-07	-0.82917	4.2017e-44	-0.27136	3.1519e-10	-0.32972	2.9208e-22	0.31513	5.0726e-31	Zinc ion binding protein [Source:PGSC_GENE;Acc:PGSC0003DMG400018122]
PGSC0003DMG400021700	1.5999	1.3858	1.15465	1.49619	3.29486	1.24691	1.68365	2.84692	1.59809	1.58721	5.20111	3.05409	-	-	-	-	-	-	-0.68314	0.021391	-	-	-0.9863	0.00025569	Zinc ion binding protein [Source:PGSC_GENE;Acc:PGSC0003DMG400021700]
PGSC0003DMG400023477	62.2475	290.676	57.0111	85.3913	79.6381	55.7075	58.0144	51.2314	45.7131	83.6214	209.741	91.8853	-	-	-	-	2.8093	2.2377e-232	-1.4469	5.1182e-86	0.37823	1.878e-05	-0.54496	2.1414e-15	Zinc ion binding protein [Source:PGSC_GENE;Acc:PGSC0003DMG400023477]
PGSC0003DMG400025731	32.2412	28.9061	26.6169	29.4451	26.189	24.5024	30.1306	33.8151	28.8656	27.8376	38.1283	29.1055	-	-	-	-	-	-	-0.59209	2.5212e-11	-	-	-	-	Zinc ion binding protein [Source:PGSC_GENE;Acc:PGSC0003DMG400025731]
PGSC0003DMG400025970	0.339523	11.0153	4.48993	0.323817	1.2567	1.41929	1.01198	1.06601	1.69673	0.354591	1.17359	3.40354	-0.95313	0.013509	-	-	3.5938	5.4646e-37	-	-	1.2529	5.1522e-07	-0.95637	0.00050586	Zinc ion binding protein [Source:PGSC_GENE;Acc:PGSC0003DMG400025970]
PGSC0003DMG400025978	5.85783	7.30347	10.3274	2.56602	4.81375	6.92747	8.46978	8.57347	12.0126	5.15326	9.52409	10.4523	-0.4965	0.019376	-0.66367	0.0016285	-	-	-0.9945	0.00063682	-	-	-	-	Zinc ion binding protein [Source:PGSC_GENE;Acc:PGSC0003DMG400025978]
PGSC0003DMG400027073	47.1729	27.2896	42.8892	36.8314	44.7392	39.7327	56.2678	57.765	45.6067	38.4691	42.976	38.0334	-0.25943	2.3121e-08	-	-	-0.77463	1.2011e-24	-	-	-	-	0.23558	7.3448e-06	Zinc ion binding protein [Source:PGSC_GENE;Acc:PGSC0003DMG400027073]
PGSC0003DMG400027192	4.19825	23.2592	10.5511	5.35597	32.1865	17.3383	4.23951	20.798	19.5863	4.70628	91.9214	36.0192	-	-	-	-	0.46599	1.889e-05	-1.5597	1.6305e-62	-0.71609	0.0048685	-0.87389	1.3272e-34	Zinc ion binding protein [Source:PGSC_GENE;Acc:PGSC0003DMG400027192]
PGSC0003DMG400028413	18.7141	8.91046	14.6345	18.0657	19.0776	15.5678	16.4596	17.3196	15.284	17.4463	16.2297	13.3278	-	-	-	-	-0.64843	7.2643e-07	-	-	-	-	0.39209	3.672e-05	Zinc ion binding protein [Source:PGSC_GENE;Acc:PGSC0003DMG400028413]
PGSC0003DMG400029466	4.36856	4.17461	0.614012	4.41849	4.08002	0.143222	4.33032	6.92752	0.411688	3.56699	8.00062	0.406596	-	-	-	-	-	-	-0.989	0.00062578	-	-	-	-	Zinc ion binding protein [Source:PGSC_GENE;Acc:PGSC0003DMG400029466]
PGSC0003DMG400029797	3.66698	4.61123	2.63431	3.90121	2.58794	2.91152	4.06475	2.25341	2.40982	3.62048	2.02925	2.56108	-	-	-	-	1.3104	1.089e-05	-	-	-	-	-	-	Zinc ion binding protein [Source:PGSC_GENE;Acc:PGSC0003DMG400029797]
PGSC0003DMG400030728	15.3267	3.83094	0	19.4364	0.145162	0	19.5456	1.50885	0.0379253	19.4429	4.11614	0	-	-	-	-	1.5066	0.01341	-	-	-	-	-	-	Zinc ion binding protein [Source:PGSC_GENE;Acc:PGSC0003DMG400030728]
PGSC0003DMG400031100	34.8514	22.3379	33.5259	31.2962	37.1392	34.3292	35.0652	36.4972	33.6253	29.7391	30.0665	33.2197	-	-	-	-	-0.39753	2.4967e-07	0.2512	5.9016e-05	-	-	0.22064	3.4879e-05	Zinc ion binding protein [Source:PGSC_GENE;Acc:PGSC0003DMG400031100]
PGSC0003DMG401005938	31.0934	16.9909	24.9455	20.2143	23.2258	22.2257	27.8658	32.0745	28.4083	21.4033	31.8571	27.1365	-	-	-	-	-0.60694	7.7958e-08	-0.50558	2.5449e-07	-	-	-	-	Zinc ion binding protein [Source:PGSC_GENE;Acc:PGSC0003DMG401005938]
PGSC0003DMG402005938	19.429	11.4605	17.9637	22.0073	24.2154	21.1242	19.4284	21.8631	20.1001	21.2114	24.3161	24.3061	-	-	-	-	-0.61914	4.9904e-08	-	-	-	-	-	-	Zinc ion binding protein [Source:PGSC_GENE;Acc:PGSC0003DMG402005938]
PGSC0003DMG402015931	22.7214	33.0824	26.3833	25.1965	21.3793	27.0484	23.1713	18.1997	31.5321	27.2708	60.7729	42.073	-	-	-	-	1.1601	2.9958e-11	-1.5459	1.883e-25	-	-	-0.45313	0.00021303	Zinc ion binding protein [Source:PGSC_GENE;Acc:PGSC0003DMG402015931]
PGSC0003DMG402026234	11.3532	6.54425	9.11661	10.3372	12.1848	10.9598	14.8218	13.5567	11.2492	11.6587	8.06863	10.5539	-0.38624	4.9837e-07	-	-	-0.73983	1.9686e-09	0.54003	2.1653e-06	-0.23352	0.026284	0.22555	0.01372	Zinc ion binding protein [Source:PGSC_GENE;Acc:PGSC0003DMG402026234]
PGSC0003DMG400002151	52.9146	0.474482	1.73877	25.1356	0.660325	1.74361	17.8711	1.25089	4.10493	21.2764	0.748803	1.19795	1.5381	4.311e-82	-	-	-	-	-	-	-0.97348	0.00038725	-	-	Zinc transporter [Source:PGSC_GENE;Acc:PGSC0003DMG400002151]
PGSC0003DMG400022179	63.2418	30.5057	47.6367	32.3764	29.4631	21.7636	36.8375	53.5171	43.829	24.1635	55.1747	27.6824	0.76558	2.3594e-32	0.36502	0.00010827	-0.50113	1.5658e-05	-0.95447	1.2443e-28	0.18393	0.028223	-	-	Zinc transporter [Source:PGSC_GENE;Acc:PGSC0003DMG400022179]
PGSC0003DMG400014936	11.914	19.8227	6.58046	7.04457	9.05914	10.7798	6.38174	14	9.24933	7.37949	22.5527	19.5193	0.85094	3.148e-08	-	-	0.80307	1.4704e-05	-1.3487	6.5153e-14	-0.39844	0.048163	-0.66744	1.415e-07	Zinc/iron transporter [Source:PGSC_GENE;Acc:PGSC0003DMG400014936]
PGSC0003DMG400017732	12.701	11.0128	37.9384	9.38875	34.349	40.2873	13.3581	32.6773	28.3581	10.6226	32.9738	31.6624	-	-	-	-	-1.2564	6.7724e-15	-	-	0.4758	1.1907e-06	0.51512	1.4043e-08	Zinc/iron transporter [Source:PGSC_GENE;Acc:PGSC0003DMG400017732]
PGSC0003DMG400017518	141.518	55.9716	140.067	146.361	192.651	260.955	155.237	195.372	202.504	150.547	242.559	233.557	-0.13985	0.0006476	-	-	-1.4946	1.015e-121	-0.38428	2.0975e-12	-0.46447	3.0345e-28	0.33334	8.8305e-25	Zinc-binding protein [Source:PGSC_GENE;Acc:PGSC0003DMG400017518]
PGSC0003DMG400017849	9.05301	3.01974	6.41076	8.99485	7.86571	9.06043	5.82082	6.40673	7.08169	6.07801	16.1387	8.01577	0.57697	0.0075303	-	-	-	-	-1.0675	2.0546e-06	-	-	-	-	Zinc-binding protein [Source:PGSC_GENE;Acc:PGSC0003DMG400017849]
PGSC0003DMG400041467	29.3058	43.7392	106.314	9.19622	5.31532	4.38774	14.534	43.3411	95.8873	3.66809	19.0006	7.16052	0.96554	1.6664e-11	0.82967	3.1604e-05	-	-	-1.8303	2.3205e-12	0.21296	0.011111	-	-	Zinc-finger protein [Source:PGSC_GENE;Acc:PGSC0003DMG400041467]
PGSC0003DMG400029937	17.5294	16.4388	24.295	11.7331	26.2366	28.8766	13.7936	38.5534	30.6677	12.6513	56.1736	44.8358	0.33113	0.0034761	-	-	-0.91981	9.1747e-13	-1.1466	2.0652e-38	-0.26523	0.0091822	-0.45684	2.582e-09	ZIP family metal transporter [Source:PGSC_GENE;Acc:PGSC0003DMG400029937]
PGSC0003DMG400024409	5.84812	1.9039	2.88567	6.35823	8.16784	9.77851	5.94014	8.0498	5.64176	5.58869	9.99429	10.2255	-	-	-	-	-1.7034	2.9209e-06	-	-	-0.76177	0.0046394	-	-	ZIP transporter [Source:PGSC_GENE;Acc:PGSC0003DMG400024409]
PGSC0003DMG400027159	6.42409	4.45095	4.26163	3.4856	3.2967	3.72494	5.46145	2.59006	7.86512	3.73597	13.2514	8.1075	-	-	-	-	1.0528	0.0027277	-2.0139	2.7181e-22	-0.76312	2.2551e-05	-0.90058	5.324e-07	ZIP transporter [Source:PGSC_GENE;Acc:PGSC0003DMG400027159]
