# Supplementary material for: Physiological, Biochemical, and Transcriptomic Responses to Iron Deficiency in Two Potato Varieties
Source: Plants (Basel). 2025 Sep 21;14(18):2934. doi: 10.3390/plants14182934 (PMC12473283; doi:10.3390/plants14182934)
Supplement: Supplementary file 1 [file plants-14-02934-s001.zip › Supplementary S2.xlsx]

## Sheet: Table S8
Supplementary S2 FPKM and log2FoldChange of the 51 DEGs at least differentially expressed in four out of six pairs for 05P and CI5 under Fe-deficient and control conditions. Data highlighted with red and green color indicate up- and down-regulated DEGs respectively.
geneID	FPKM												P_Fe1RvsP_Fe40R		P_Fe1SvsP_Fe40S		P_Fe1LvsP_Fe40L		C_Fe1RvsC_Fe40R		C_Fe1SvsC_Fe40S		C_Fe1LvsC_Fe40L		Gene Description
	P_Fe1R	P_Fe1S	P_Fe1L	C_Fe1R	C_Fe1S	C_Fe1L	P_Fe40R	P_Fe40S	P_Fe40L	C_Fe40R	C_Fe40S	C_Fe40L	log2FoldChange	padj	log2FoldChange	padj	log2FoldChange	padj	log2FoldChange	padj	log2FoldChange	padj	log2FoldChange	padj
PGSC0003DMG400013022	58.3905	15.6293	77.1431	75.1232	85.357	34.6359	43.6161	64.5377	112.329	47.6322	32.6636	46.6396	0.4125	2.1293e-17	-1.7373	5.3189e-81	-0.47409	8.4246e-23	0.60885	4.6695e-35	1.3297	6.116e-68	-0.25372	2.0719e-05	Calcium-transporting ATPase 2, plasma membrane-type [Source:PGSC_GENE;Acc:PGSC0003DMG400013022]
PGSC0003DMG400000123	20.0366	6.25831	11.7915	20.0593	13.4884	4.55528	11.6582	14.4419	9.27091	17.7821	5.68731	5.4747	0.7666	3.6368e-24	-0.89444	4.3561e-15	0.40617	1.4086e-05	-	-	1.1868	2.2371e-23	-	-	Calcium-transporting ATPase, endoplasmic reticulum-type [Source:PGSC_GENE;Acc:PGSC0003DMG400000123]
PGSC0003DMG400004532	175.675	47.0859	16.3315	47.797	11.2279	3.80303	375.407	183.744	29.4319	57.312	6.84559	3.97386	-1.0989	6.1213e-169	-1.6487	2.371e-58	-0.74809	3.4914e-07	-0.28312	0.0048864	0.62864	0.048515	-	-	Chloroplast ferredoxin I [Source:PGSC_GENE;Acc:PGSC0003DMG400004532]
PGSC0003DMG400011950	61.3316	100.817	175.628	72.6005	86.9663	190.501	94.0056	57.4551	138.715	83.8135	37.4134	135.218	-0.61755	5.9828e-20	1.1196	2.1338e-18	0.40219	5.8586e-08	-0.23085	0.035842	1.1516	1.9109e-17	0.6653	3.0408e-35	Chloroplast ferredoxin I [Source:PGSC_GENE;Acc:PGSC0003DMG400011950]
PGSC0003DMG400013653	235.801	163.527	150.179	152.799	89.0821	104.811	177.577	176.723	169.573	126.299	155.091	98.025	0.40056	1.5917e-24	0.19567	0.0037074	-	-	0.23349	5.2008e-06	-0.85005	3.6391e-30	0.26917	4.1914e-06	Copper transporter [Source:PGSC_GENE;Acc:PGSC0003DMG400013653]
PGSC0003DMG400020829	29.135	13.3051	45.9369	20.0985	10.2863	125.005	14.3496	26.3174	108.08	7.28922	39.9202	83.9441	0.96769	9.1105e-11	-0.6689	0.006544	-1.1477	4.6834e-39	1.1243	1.6565e-12	-1.9768	1.7772e-23	0.74103	2.1014e-24	Copper transporter 1 [Source:PGSC_GENE;Acc:PGSC0003DMG400020829]
PGSC0003DMG400013751	200.892	294.771	974.978	289.44	263.431	919.426	299.81	271.907	929.46	328.636	237.788	844.16	-0.5831	1.3699e-70	0.42522	5.7059e-14	0.13481	0.00012565	-0.21897	4.1214e-10	-	-	0.29696	7.7904e-46	Cytochrome b6-f complex iron-sulfur subunit, chloroplastic [Source:PGSC_GENE;Acc:PGSC0003DMG400013751]
PGSC0003DMG400008117	1051.74	772.601	426.818	1016.4	488.244	412.36	763.33	492.307	368.611	821.217	419.577	423.61	0.45547	1.8076e-151	0.95847	1.5808e-147	0.27693	3.8976e-17	0.26936	6.9575e-50	0.16569	3.5855e-07	0.13481	4.8071e-10	Elongation factor 1-alpha [Source:PGSC_GENE;Acc:PGSC0003DMG400008117]
PGSC0003DMG400004738	114.185	63.9444	405.033	137.473	118.958	470.135	154.155	128.764	381.946	154.488	51.3847	216.206	-0.43867	1.5479e-51	-0.69841	1.3273e-27	0.15038	2.4514e-07	-0.20478	1.0627e-10	1.1571	5.537e-128	1.2938	0	Elongation factor G [Source:PGSC_GENE;Acc:PGSC0003DMG400004738]
PGSC0003DMG400003138	54.3444	53.5937	130.514	73.7324	70.0539	178.061	86.3373	62.1392	133.108	77.8068	30.3808	106.791	-0.67285	1.6531e-89	-	-	-	-	-0.11421	0.0088754	1.1514	5.3057e-111	0.91055	7.7858e-257	Elongation factor Ts [Source:PGSC_GENE;Acc:PGSC0003DMG400003138]
PGSC0003DMG400023985	50.5368	14.0027	10.8467	35.5105	14.0855	3.85355	59.0774	25.8408	20.0254	38.7924	18.1373	5.09266	-0.23109	0.00085477	-0.57638	0.0015575	-0.7936	4.65e-12	-	-	-0.41361	0.0022291	-	-	Ferredoxin-3, chloroplast [Source:PGSC_GENE;Acc:PGSC0003DMG400023985]
PGSC0003DMG400009698	78.8141	29.7351	117.348	72.3481	59.9399	169.134	85.7083	79.7935	160.071	77.9472	32.4684	87.7493	-0.12761	2.6726e-06	-1.1141	3.553e-101	-0.3811	1.7784e-22	-0.14434	2.7458e-06	0.83094	1.8337e-79	1.1195	0	Ferredoxin-dependent glutamate synthase 1 [Source:PGSC_GENE;Acc:PGSC0003DMG400009698]
PGSC0003DMG402003567	66.3794	116.281	368.301	135.432	95.8874	403.257	119.377	84.0601	375.131	162.012	71.1432	342.555	-0.84997	2.1113e-68	0.77756	3.4251e-30	-	-	-0.29315	6.542e-14	0.37736	9.5158e-11	0.40865	4.4174e-57	Ferredoxin--NADP reductase, leaf-type isozyme, chloroplastic [Source:PGSC_GENE;Acc:PGSC0003DMG402003567]
PGSC0003DMG400011811	252.472	78.9055	28.2106	150.049	52.781	22.1834	160.158	59.2452	37.2875	152.58	83.2148	35.4582	0.64862	9.639e-92	0.71988	5.8522e-25	-0.33141	4.3984e-05	-	-	-0.70717	4.4996e-25	-0.49819	8.957e-11	Ferredoxin--NADP reductase, root-type isozyme, chloroplastic [Source:PGSC_GENE;Acc:PGSC0003DMG400011811]
PGSC0003DMG400000184	9.54797	2.10017	47.7084	4.14	29.2308	32.6435	0.150459	27.2415	65.6756	0.088843	17.5291	35.3241	4.9212	2.9238e-93	-3.3671	4.8409e-99	-0.3932	5.0479e-15	2.7192	2.1495e-50	0.68278	7.5406e-15	-	-	Ferric-chelate reductase [Source:PGSC_GENE;Acc:PGSC0003DMG400000184]
PGSC0003DMG400010125	135.571	12.3433	42.2685	73.4195	17.0903	26.8994	69.5556	26.8571	19.2707	56.3766	8.16691	6.00592	0.95401	7.4551e-169	-0.80922	8.775e-12	1.185	9.7613e-65	0.33898	2.413e-14	1.0047	8.9657e-14	2.3046	2.0315e-140	Ferric-chelate reductase [Source:PGSC_GENE;Acc:PGSC0003DMG400010125]
PGSC0003DMG401009494	63.4241	0.612804	1.12945	11.5883	0.316633	0	16.9444	1.72102	0.563373	8.01726	0.00830928	0	1.8872	2.2552e-274	-1.1447	0.0072202	0.80645	0.014108	0.45692	3.7029e-05	2.5077	0.00085456	-	-	Ferric-chelate reductase [Source:PGSC_GENE;Acc:PGSC0003DMG401009494]
PGSC0003DMG401018223	2.68924	1.30425	45.0222	1.61116	37.5494	130.343	3.01695	16.3706	42.8351	1.66073	10.9879	58.6808	-	-	-3.3147	4.7955e-74	0.13673	0.025975	-	-	1.713	6.5231e-85	1.3224	0	Ferric-chelate reductase [Source:PGSC_GENE;Acc:PGSC0003DMG401018223]
PGSC0003DMG400008787	150.124	506.786	224.342	160.581	369.036	271.405	271.352	332.203	255.144	178.044	422.212	262.111	-0.85827	1.3226e-136	0.91806	4.0823e-77	-0.11881	0.026592	-0.18445	3.3369e-05	-0.24694	2.1086e-10	0.2236	1.3348e-13	Ferritin [Source:PGSC_GENE;Acc:PGSC0003DMG400008787]
PGSC0003DMG400027119	28.8985	43.4346	9.39769	26.7508	79.9024	16.4983	59.6307	79.8872	14.3962	36.8962	113.633	17.3815	-1.0386	2.7121e-43	-0.57151	2.1324e-07	-0.51586	0.0034358	-0.47163	1.3396e-06	-0.5585	7.1149e-12	-	-	Ferritin [Source:PGSC_GENE;Acc:PGSC0003DMG400027119]
PGSC0003DMG400029195	9.46668	62.4513	4.50045	14.1273	60.0636	8.31499	57.0806	49.9674	6.93644	10.3509	66.5199	10.1747	-2.5477	2.7078e-162	0.62911	9.5235e-12	-0.51176	0.018833	0.36249	0.01478	-0.19857	0.027984	-	-	Ferritin [Source:PGSC_GENE;Acc:PGSC0003DMG400029195]
PGSC0003DMG400002762	41.8976	17.9753	81.5601	64.5309	108.046	151.204	54.3672	55.5092	78.0192	80.3615	46.8999	124.666	-0.37966	9.5263e-10	-1.3161	3.6161e-44	0.12923	0.027718	-0.34849	3.8414e-12	1.1477	4.3275e-58	0.45144	2.1751e-37	Ferroportin protein family [Source:PGSC_GENE;Acc:PGSC0003DMG400002762]
PGSC0003DMG400004101	467.822	159.926	200.732	472.659	421.636	279.498	301.164	362.5	303.01	391.381	397.303	333.152	0.62834	1.3649e-272	-0.87264	1.3793e-57	-0.52741	4.1623e-78	0.23399	3.0373e-34	-	-	-0.079397	0.00019858	H(+)-transporting ATPase [Source:PGSC_GENE;Acc:PGSC0003DMG400004101]
PGSC0003DMG400009436	82.3738	19.1475	25.1159	40.3368	27.481	20.1342	55.7963	45.878	30.2395	36.0425	29.7637	21.5059	0.55389	8.5228e-54	-0.95346	5.2502e-34	-0.20089	0.001172	0.12286	0.033755	-	-	-	-	Heavy metal ATPase [Source:PGSC_GENE;Acc:PGSC0003DMG400009436]
PGSC0003DMG400004697	7.23867	5.11586	11.6867	10.6236	12.1434	16.9291	9.23534	11.9818	15.009	10.8927	7.09104	17.9479	-0.34962	0.00454	-0.90962	7.2229e-08	-0.28945	0.0042775	-	-	0.71691	4.0665e-08	-	-	4Fe-4S ferredoxin, iron-sulfur binding [Source:PGSC_GENE;Acc:PGSC0003DMG400004697]
PGSC0003DMG400030100	34.8082	57.2526	77.9279	49.0999	43.3688	93.4646	44.5173	38.3145	82.1942	56.6825	62.9843	91.5034	-0.35636	4.2981e-05	0.88701	3.7093e-17	-	-	-0.2359	0.005219	-0.58754	4.8905e-09	0.20331	0.00067278	Iron-sulfur assembly protein IscA, chloroplast [Source:PGSC_GENE;Acc:PGSC0003DMG400030100]
PGSC0003DMG401000463	29.5314	32.8628	52.6161	35.3695	54.4648	77.7133	42.4297	48.066	55.3023	42.2201	37.6406	58.7956	-0.52565	3.535e-18	-0.23806	0.0080416	-	-	-0.28541	1.5839e-05	0.4792	7.5923e-11	0.5743	3.7168e-29	Magnesium transporter MRS2-11, chloroplastic [Source:PGSC_GENE;Acc:PGSC0003DMG401000463]
PGSC0003DMG400002800	139.717	39.8776	17.6346	46.5991	23.501	101.495	86.0712	17.527	27.0618	39.1609	55.6972	65.3372	0.68955	4.8113e-65	1.4877	9.8076e-33	-0.54055	6.9629e-08	0.20619	0.011646	-1.2909	4.7344e-37	0.80628	2.6533e-60	Nicotianamine synthase [Source:PGSC_GENE;Acc:PGSC0003DMG400002800]
PGSC0003DMG400004291	79.8852	11.7326	119.684	169.196	139.748	266.032	77.5906	144.82	81.4611	193.353	159.247	132.858	-	-	-3.3083	0	0.6186	2.7724e-52	-0.22867	2.4178e-11	-0.24107	3.047e-08	1.1735	0	Oligopeptide transporter [Source:PGSC_GENE;Acc:PGSC0003DMG400004291]
PGSC0003DMG402027501	184.323	68.1291	86.1052	118.414	202.889	67.2302	276.13	272.309	70.6663	144.566	96.8458	39.4705	-0.58897	5.9869e-113	-1.6912	6.1237e-212	0.34909	7.5965e-14	-0.3226	1.1582e-18	1.0134	3.55e-75	0.93832	7.8768e-72	Oligopeptide transporter [Source:PGSC_GENE;Acc:PGSC0003DMG402027501]
PGSC0003DMG400003643	5.61789	2.78774	2.07572	10.0908	16.6499	11.0066	7.27831	11.0598	3.41317	10.9741	11.7807	7.09159	-0.37331	0.0004876	-1.6756	1.73e-26	-0.61625	0.00014167	-	-	0.44536	4.1774e-07	0.7972	1.3456e-18	Oligopeptide transporter OPT family [Source:PGSC_GENE;Acc:PGSC0003DMG400003643]
PGSC0003DMG400013297	70.7918	43.2701	291.54	46.1614	92.7338	110.607	25.204	71.662	272.02	37.0618	70.6629	139.546	1.4768	1.9824e-224	-0.42068	1.305e-09	0.16543	6.8482e-08	0.27303	3.8973e-06	0.33961	4.0563e-09	-0.16149	7.9623e-07	Oligopeptide transporter OPT family [Source:PGSC_GENE;Acc:PGSC0003DMG400013297]
PGSC0003DMG400013688	48.3115	157.548	36.2982	48.1616	42.8632	28.6406	38.5749	33.5832	34.5781	47.6087	118.986	51.4526	0.31291	0.00049576	2.5354	1.08e-197	-	-	-	-	-1.5221	1.636e-71	-0.66465	4.5051e-15	Oligopeptide transporter OPT family [Source:PGSC_GENE;Acc:PGSC0003DMG400013688]
PGSC0003DMG400025328	96.2455	32.5772	35.1799	87.7139	71.9004	49.1064	94.0761	59.0246	46.0332	83.019	63.8614	45.226	-	-	-0.54848	8.6569e-13	-0.31989	4.4455e-08	-	-	0.11835	0.029037	0.2918	1.8514e-11	Plasma membrane ATPase 1 [Source:PGSC_GENE;Acc:PGSC0003DMG400025328]
PGSC0003DMG400033034	311.507	167.198	248.48	364.649	286.125	319.325	318.679	256.939	255.478	339.137	189.387	227.718	-	-	-0.30942	1.1507e-07	-	-	0.066806	0.042408	0.54219	6.2615e-37	0.66102	8.0894e-165	Plasma membrane H+-ATPase [Source:PGSC_GENE;Acc:PGSC0003DMG400033034]
PGSC0003DMG400025976	9.94922	9.47795	66.6249	46.6242	52.6253	155.147	11.2815	31.2473	61.1728	56.8262	28.0471	130.6	-	-	-1.41	4.1461e-24	0.18753	0.0031507	-0.3145	1.7651e-06	0.85147	2.6862e-24	0.42123	5.5291e-28	Putative bHLH transcription factor [Source:PGSC_GENE;Acc:PGSC0003DMG400025976]
PGSC0003DMG400027543	97.4692	381.123	108.457	65.0558	103.098	73.9205	82.8518	93.9781	113.764	55.2754	484.494	177.172	0.22511	0.0059061	2.323	7.2508e-218	-	-	-	-	-2.2807	2.1902e-268	-1.0807	2.2191e-72	Sodium/potassium/calcium exchanger [Source:PGSC_GENE;Acc:PGSC0003DMG400027543]
PGSC0003DMG400027725	13.1602	25.4334	12.7224	6.45374	30.7572	2.06503	31.1934	50.1616	4.96673	8.23626	8.75697	2.03182	-1.2115	1.5655e-22	-0.6609	0.0016096	1.2726	2.3234e-09	-	-	1.7336	1.915e-23	-	-	Transcription factor bHLH51 [Source:PGSC_GENE;Acc:PGSC0003DMG400027725]
PGSC0003DMG400015482	26.4653	95.623	56.3046	17.9031	153.878	42.6468	50.4205	179.307	42.9268	24.6927	70.9978	42.1326	-0.92831	2.7617e-45	-0.59929	1.0532e-23	0.45328	4.8947e-12	-0.4729	5.4256e-07	1.0618	1.4551e-69	0.18991	0.017788	Transcription factor bHLH63 [Source:PGSC_GENE;Acc:PGSC0003DMG400015482]
PGSC0003DMG400022578	10.6944	22.4022	47.9091	11.6093	38.4487	22.6267	23.1721	57.5496	40.7395	17.6683	15.3934	18.9031	-1.1031	2.2622e-33	-1.0515	6.4141e-29	0.29703	3.0217e-06	-0.59709	7.991e-09	1.2613	2.8589e-28	0.42717	3.1087e-06	Transcription factor bHLH63 [Source:PGSC_GENE;Acc:PGSC0003DMG400022578]
PGSC0003DMG400018535	82.4402	13.7411	37.5949	49.1832	37.0725	47.5022	55.529	49.2799	48.1631	30.5048	24.8489	37.4959	0.56158	1.4e-54	-1.5307	2.4776e-78	-0.28954	7.2297e-08	0.63533	2.1291e-27	0.52398	8.7931e-10	0.51325	1.8431e-25	Yellow stripe [Source:PGSC_GENE;Acc:PGSC0003DMG400018535]
PGSC0003DMG400005617	15.4303	6.9236	7.74888	15.3917	14.3676	11.7991	19.4933	14.6067	10.422	16.2287	8.38679	8.25214	-0.33895	4.2416e-05	-0.76284	9.7928e-08	-0.34963	0.013066	-	-	0.71777	1.6134e-08	0.67205	1.1917e-07	Zinc ion binding protein [Source:PGSC_GENE;Acc:PGSC0003DMG400005617]
PGSC0003DMG400018122	152.464	69.7482	101.33	138.234	129.193	133.524	154.906	153.313	133.369	151.357	150.362	121.047	-	-	-0.82917	4.2017e-44	-0.32972	2.9208e-22	-0.16763	1.3125e-07	-0.27136	3.1519e-10	0.31513	5.0726e-31	Zinc ion binding protein [Source:PGSC_GENE;Acc:PGSC0003DMG400018122]
PGSC0003DMG400023477	62.2475	290.676	57.0111	85.3913	79.6381	55.7075	58.0144	51.2314	45.7131	83.6214	209.741	91.8853	-	-	2.8093	2.2377e-232	0.37823	1.878e-05	-	-	-1.4469	5.1182e-86	-0.54496	2.1414e-15	Zinc ion binding protein [Source:PGSC_GENE;Acc:PGSC0003DMG400023477]
PGSC0003DMG400027192	4.19825	23.2592	10.5511	5.35597	32.1865	17.3383	4.23951	20.798	19.5863	4.70628	91.9214	36.0192	-	-	0.46599	1.889e-05	-0.71609	0.0048685	-	-	-1.5597	1.6305e-62	-0.87389	1.3272e-34	Zinc ion binding protein [Source:PGSC_GENE;Acc:PGSC0003DMG400027192]
PGSC0003DMG402026234	11.3532	6.54425	9.11661	10.3372	12.1848	10.9598	14.8218	13.5567	11.2492	11.6587	8.06863	10.5539	-0.38624	4.9837e-07	-0.73983	1.9686e-09	-0.23352	0.026284	-	-	0.54003	2.1653e-06	0.22555	0.01372	Zinc ion binding protein [Source:PGSC_GENE;Acc:PGSC0003DMG402026234]
PGSC0003DMG400022179	63.2418	30.5057	47.6367	32.3764	29.4631	21.7636	36.8375	53.5171	43.829	24.1635	55.1747	27.6824	0.76558	2.3594e-32	-0.50113	1.5658e-05	0.18393	0.028223	0.36502	0.00010827	-0.95447	1.2443e-28	-	-	Zinc transporter [Source:PGSC_GENE;Acc:PGSC0003DMG400022179]
PGSC0003DMG400014936	11.914	19.8227	6.58046	7.04457	9.05914	10.7798	6.38174	14	9.24933	7.37949	22.5527	19.5193	0.85094	3.148e-08	0.80307	1.4704e-05	-0.39844	0.048163	-	-	-1.3487	6.5153e-14	-0.66744	1.415e-07	Zinc/iron transporter [Source:PGSC_GENE;Acc:PGSC0003DMG400014936]
PGSC0003DMG400017518	141.518	55.9716	140.067	146.361	192.651	260.955	155.237	195.372	202.504	150.547	242.559	233.557	-0.13985	0.0006476	-1.4946	1.015e-121	-0.46447	3.0345e-28	-	-	-0.38428	2.0975e-12	0.33334	8.8305e-25	Zinc-binding protein [Source:PGSC_GENE;Acc:PGSC0003DMG400017518]
PGSC0003DMG400041467	29.3058	43.7392	106.314	9.19622	5.31532	4.38774	14.534	43.3411	95.8873	3.66809	19.0006	7.16052	0.96554	1.6664e-11	-	-	0.21296	0.011111	0.82967	3.1604e-05	-1.8303	2.3205e-12	-	-	Zinc-finger protein [Source:PGSC_GENE;Acc:PGSC0003DMG400041467]
PGSC0003DMG400029937	17.5294	16.4388	24.295	11.7331	26.2366	28.8766	13.7936	38.5534	30.6677	12.6513	56.1736	44.8358	0.33113	0.0034761	-0.91981	9.1747e-13	-0.26523	0.0091822	-	-	-1.1466	2.0652e-38	-0.45684	2.582e-09	ZIP family metal transporter [Source:PGSC_GENE;Acc:PGSC0003DMG400029937]
